# Supplementary material for: Particle Simulation of Oxidation Induced Band 3 Clustering in Human Erythrocytes
Source: PLoS Comput Biol. 2015 Jun 5;11(6):e1004210. doi: 10.1371/journal.pcbi.1004210 (PMC4457884; doi:10.1371/journal.pcbi.1004210)
Supplement: S1 Table — (XLSX) [file pcbi.1004210.s006.xlsx]

## Sheet: Table S1
Table S1. Model parameters
	Parameter	Value	Reference
	Voxel radius	3.62 nm	[10]
	Cell volume	0.1 µm3	[71]
	Cell surface area	1.12 µm2	[72]
	Cell radius	0.089 µm	[72]
	Cell width	1.06 µm	[72]
	Total number of allocated voxels	455544 voxels
	Number of band 3	4800 molecules	[73]
	Diamide	0.25 mM (at 30% Hct)	[3]
	DBand3	10-11 cm2/s	[19]
	DBand3oxi	10-11 cm2/s	[19]
	DBand3Phos	10-10 cm2/s	[19]
