# Supplementary material for: Particle Simulation of Oxidation Induced Band 3 Clustering in Human Erythrocytes
Source: PLoS Comput Biol. 2015 Jun 5;11(6):e1004210. doi: 10.1371/journal.pcbi.1004210 (PMC4457884; doi:10.1371/journal.pcbi.1004210)
Supplement: S2 Table — (XLSX) [file pcbi.1004210.s007.xlsx]

## Sheet: Table S2
Table S2. Model parameters for spectrin model
	Parameter	Value	Reference
	Spectrin-bound band 3	300	[60]
	free Band 3	160	[60]
	Spectrin EdgeLength	100 nm	[58]
	Spectrin (control)	4484 molecules
	Spectrin (deficient, 1/2)	2242 molecules
	Spectrin (deficient, 1/3)	1954 molecules
